# Supplementary material for: A New 3D Iodoargentate Hybrid: Structure, Optical/Photoelectric Performance and Theoretical Research
Source: Molecules. 2023 Dec 10;28(24):8033. doi: 10.3390/molecules28248033 (PMC10745466; doi:10.3390/molecules28248033)
Supplement: Supplementary file 1 [file molecules-28-08033-s001.zip]

Archive with 1 entries (1 files):
- molecules-2737029-supplementary.pdf
